# Supplementary material for: Post-onset intermittent fasting attenuates neuroinflammation and demyelination via a TRIB3–PERK–autophagy axis in an EAE model of multiple sclerosis
Source: J Neuroinflammation. 2025 Nov 27;22:301. doi: 10.1186/s12974-025-03640-y (PMC12752437; doi:10.1186/s12974-025-03640-y)
Supplement: Supplementary file 2 — Supplementary Material 2. Supplementary Material 2 includes original data supporting the main figures, including full uncropped gels and blots, as well as other raw experimental data. [file 12974_2025_3640_MOESM2_ESM.zip › Supplementary Material 2/Data for Figure 1.xlsx]

## Sheet: Fig. 1B
	Days	EAE_AL											EAE_postIF											EAE_IF											EAE_preIF
Clinical Scores	0	0	0	0	0	0	0	0	0	0	0	0	0	0	0	0	0	0	0	0	0	0		0	0	0	0	0	0	0	0	0	0		0	0	0	0	0	0	0	0	0	0
	1	0	0	0	0	0	0	0	0	0	0	0	0	0	0	0	0	0	0	0	0	0		0	0	0	0	0	0	0	0	0	0		0	0	0	0	0	0	0	0	0	0
	2	0	0	0	0	0	0	0	0	0	0	0	0	0	0	0	0	0	0	0	0	0		0	0	0	0	0	0	0	0	0	0		0	0	0	0	0	0	0	0	0	0
	3	0	0	0	0	0	0	0	0	0	0	0	0	0	0	0	0	0	0	0	0	0		0	0	0	0	0	0	0	0	0	0		0	0	0	0	0	0	0	0	0	0
	4	0	0	0	0	0	0	0	0	0	0	0	0	0	0	0	0	0	0	0	0	0		0	0	0	0	0	0	0	0	0	0		0	0	0	0	0	0	0	0	0	0
	5	0	0	0	0	0	0	0	0	0	0	0	0	0	0	0	0	0	0	0	0	0		0	0	0	0	0	0	0	0	0	0		0	0	0	0	0	0	0	0	0	0
	6	0	0	0	0	0	0	0	0	0	0	0	0	0	0	0	0	0	0	0	0	0		0	0	0	0	0	0	0	0	0	0		0	0	0	0	0	0	0	0	0	0
	7	0	0	0	0	0	0	0	0	0	0	0	0	0	0	0	0	0	0	0	0	0		0	0	0	0	0	0	0	0	0	0		0	0	0	0	0	0	0	0	0	0
	8	0	0	0	0	0	0	0	0	0	0	0	0	0	0	0	0	0	0	0	0	0		0	0	0	0	0	0	0	0	0	0		0	0	0	0	0	0	0	0	0	0
	9	0	0	0	0	0	0	0	0	0	0	0	0	0	0	0	0	0	0	0	0	0		0	0	0	0	0	0	0	0	0	0		0	0	0	0	0	0	0	0	0	0
	10	0	0	0	0	0	0	0	0	0	0.5	0	0	0	0	0	0	0	0	0	0	0		0	0	0	0	0	0	0	0	0	0		0	0	0	0	0	0	0	0	0	0
	11	0	0	0	0	0	0	0	0	0.5	1.5	0	0	0	0	0	0	0	0	0.5	0	0		0	0	0	0	0	0	0	0	0	0		0	0	0	0	0	0	0	0	0	0
	12	1	0.5	0	0	0.5	0	1	0	1	3	0	0	0	0	0	0	0	0	0.5	0	0.5		0	0	0	0	0	0	0	0	0	0		0	0	0	0	0	0	0	0	0	0
	13	1.5	1.5	1	0	1	0.5	1.5	0.5	1.5	3	0.5	0	0	0.5	0	0	0	0	1	0.5	1		0	0	0	0	0.5	0	0	0	0	0		0	0	0	0	0	0	0	0	0.5	0
	14	4	2.5	2.5	0.5	2	1	3	1	3	3	1	0	0	0.5	0	0	0	0	1	0.5	1		0	0	0	0	0.5	0	0	0	0	0		0	0.5	0.5	0.5	0	0	0	1	1	0
	15	3	3	3	1	3	1.5	3	1.5	4	3	1.5	0	0	1	0	0.5	0.5	0	1	1.5	3		0	0	0	0	1	0	0	0	0	0.5		0	1.5	1	1	0.5	0	0	2	1	0
	16	4	4	3.5	1.5	3	3	2.5	3	3	3	3	0	0	1.5	0	1	0.5	0	1.5	1.5	1.5		0	0	0	0	1	0	0.5	0	0	0.5		0	3	2.5	3.5	1.5	0	0	3	3	0
	17	4	3	3	3	4	3	4	4	4	2	4	0	0	3	0	2.5	1	1	1	3	3		0	0.5	0	0	3	1	1	0	1	1		0.5	4	3	3	3	0.5	0	4	3.5	0
	18	4	4	4	3	3	3	2.5	3	3	2	3	0	0	2.5	0	2.5	1	1	1	2	3		0	0.5	0	0	3	1	1	0.5	1	1		1	4	4	3	4	1.5	0	4	3	1
	19	3	4	4	3	3	3	2	3	4	1.5	4	0	0	3	0	3	3	3.5	1	3	3		0	1	0	0.5	4	3	3	1	3	3		1	4	4	4	4	3	0	4	3	1
	20	3	3.5	3	3.5	3	4	1.5	2	4	2.5	4	0	0	3	0	3	2	1.5	1	3	3		0	1	0	0.5	3	3	3	1	3	3		1	4	4	3.5	4	3	1	3.5	4	2
	21	3	3	3	3	3	4	2	2.5	4	2.5	4	0	0	3	0	3	2	1.5	1	3	3		0	1	0	0.5	3	3	3	1	3	3		1	4	4	3.5	4	3	1	3.5	3.5	2.5
	22	3	3	3.5	3	3	3.5	2	2.5	3.5	3	3.5	0	0	2.5	0	3.5	2	2	1	3	2.5		0	1	0	0.5	2.5	2.5	2.5	1.5	2.5	2.5		1	3.5	3.5	3	3.5	3	1.5	3	3	2
	23	2.5	3	3.5	3.5	3	3	2	2	3	3	3.5	0	0	2	0	3	2	2	1	2.5	2.5		0	1	0	0.5	2.5	3	2.5	1.5	2	3		1	3	3	3.5	3	3.5	2	3.5	3	2
	24	3	3	3	3	2.5	3	2	2	3	2.5	3	0	0	2	0	2	2	2	1	2.5	2		0	1	0	0.5	1.5	3	2	1	2.5	2.5		1	3.5	3.5	4	3	3	2	3	3.5	2
	25	2.5	3	3	3	2.5	3	2	2	3	3	3	0	0	1.5	0	2	2	1.5	1	3	2		0	1	0	0.5	2	2.5	2.5	1.5	3	3		1	3	3.5	4	3	3	2	3	3	2

## Sheet: Fig. 1C（左），D
	EAE_AL	EAE_postIF	EAE_IF	EAE_preIF
Pathologlcal score	3	2	1	3
	3	1	2	3
	2	1	2	3
	2	0	1	2
	3	1	1	3

## Sheet: Fig. 1C（右），E
	EAE_AL	EAE_postIF	EAE_IF	EAE_preIF
Pathologlcal score	3	2	1	3
	3	1	2	3
	2	1	2	3
	2	1	1	2
	3	1	1	3

## Sheet: Fig. 1F，G
	EAE_AL	EAE_postIF	EAE_IF	EAE_preIF
Pathologlcal score	3	2	2	3
	2	0	1	3
	3	1	1	2
	3	1	2	2
	2	2	1	3

## Sheet: Fig. 1H，I
	EAE_AL	EAE_postIF	EAE_IF	EAE_preIF
GFAP+fraction in SC(%)	16.69	9.37	20.52	17.25
	18.86	12.56	18.89	22.12
	20.87	14.87	15.86	22.45
	20.84	18.86	17.53	18.55
	17.45	17.86	20.78	20.54

## Sheet: Fig. 1H，J
	EAE_AL	EAE_postIF	EAE_IF	EAE_preIF
IBA1+fraction in SC(%)	22.26	1.7	7.31	18.45
	20.23	5.18	10.53	20.25
	18.72	10.57	12.32	23.54
	23.53	7.89	10.98	17.89
	21.58	12.58	8.59	23.86
