# Supplementary material for: Post-onset intermittent fasting attenuates neuroinflammation and demyelination via a TRIB3–PERK–autophagy axis in an EAE model of multiple sclerosis
Source: J Neuroinflammation. 2025 Nov 27;22:301. doi: 10.1186/s12974-025-03640-y (PMC12752437; doi:10.1186/s12974-025-03640-y)
Supplement: Supplementary file 2 — Supplementary Material 2. Supplementary Material 2 includes original data supporting the main figures, including full uncropped gels and blots, as well as other raw experimental data. [file 12974_2025_3640_MOESM2_ESM.zip › Supplementary Material 2/Data for Figure 1–Figure Supplement 1.xlsx]

## Sheet: Figure 1–figure supplement 1A
	Days	EAE_AL								EAE_postIF								EAE_IF								EAE_preIF
Weight(g)	1	16.4	16.4	14.3	15.8	15.6	15.1	16	17.1	15.3	15.9	16.7	15.5	15.9	15.7	15.3	16.6	17	16.1	16.9	16.2	13.9	16.7	16.3	15.2	16.4	15.2	15.9	16.5	16	16.5	17.2	16.3
	2	15.7	15.8	13.4	13.8	15.3	13.4	14.6	15.2	14.6	15.8	15.6	14.5	14.2	13.9	13.1	15.3	16	15.7	15.5	14.9	14.1	15.9	15.1	14	15.4	13.5	14.5	14.1	14.5	15.5	17.3	14.5
	3	17	15.6	14.6	16.3	16.3	15.8	16.3	16.9	16.8	16.5	16.1	16.3	16.5	15.2	15.2	16.8	14.4	15.9	16.3	15.3	14	15.8	15.7	14.7	15.3	15	14.8	14	15.6	15.9	15.4	13.5
	4	16.7	16	15.4	16.2	17.7	16.1	16.2	17.2	16.7	16.7	16.8	16.4	16.8	15.7	15.6	16.3	14.6	15.9	17.6	15.5	14.9	15.8	16.4	15.6	17	15.5	15.7	15.2	15.2	14.3	16.3	15.6
	5	17.4	16.2	15.2	16.8	17.3	16	16.3	17.2	16.4	16.5	17.2	16.7	16.9	15.6	16.3	16.1	14.1	15.3	16.6	15.1	14.5	14.8	16.3	14.8	16.3	14.8	15.3	15	14.7	14.3	15.3	15
	6	17.5	16.2	15.8	17.2	17.4	16.2	16.5	17.5	16.2	17	17.5	16.4	17	16.3	16.4	17	15.9	16.9	18.8	16.1	15.1	16.2	17.1	16.4	17.4	16.5	16.2	16.6	15.1	16	16.1	17
	7	17.4	16	15.9	17.6	17.5	16.6	16.6	17.2	16.5	17.5	16.8	16.5	17.2	16.5	16.3	17	13.4	14.2	15.1	14	13.3	13.7	14.3	13.8	15.1	14.1	13.7	13.9	13.5	13.8	14	13.7
	8	17.6	16.5	15.9	18.1	17	16.3	16.4	17.1	16.8	17.1	16.9	16.4	17.4	16.3	16.5	17.3	15.9	16.4	17.8	15.7	14.6	15.4	16.1	15.8	16.8	16.7	15.6	16.3	15.1	15.8	14.9	15.7								16.3
	9	18	16.9	16.1	18.5	17.2	16.1	16.4	17.2	17.2	17.1	17.2	16.3	17.2	16.4	16.4	17.2	13.8	14.2	15.8	14	13.5	14	14.7	14.1	15	14.8	13.6	14.6	13.8	13.9	14.1	14
	10	17.7	17	16.4	18.5	17.6	16.4	16.6	17.5	17.4	17.3	17.5	16.4	16.9	16.3	16.1	17.2	16.8	16.8	18.8	16.2	15.7	15.7	17.7	16	17.4	17	15.8	16.3	15.4	15.8	16.4	16.5
	11	17.6	16.9	16.3	17.9	16.7	16.4	16.4	17.1	16.8	17.4	16.9	16	16.8	16	16.5	17.1	13.3	14.2	15.7	13.5	13.5	13.8	14.7	13.5	14.4	14.7	12.9	14.1	13.1	13.3	13.8	14
	12	17.4	17	16.1	17.8	17.4	16.1	16.1	17.1	16.7	18.3	17.6	16.2	17.4	16.5	16.4	17	16.4	16.6	18.2	15.4	15	16.1	17.8	15.8	17.3	16.8	15.9	16.5	15.3	15.5	16.7	16.2
	13	18.2	17.1	16.3	18.1	17.9	16.6	17	18	16.9	18.5	18.1	16.9	17.1	17.9	17	17.5	13.2	14.3	15.8	13.5	13.3	13.8	15.4	13.7	14.5	14.9	12.5	14.2	12.8	13.4	14	13.9
	14	17.7	16.7	16.3	17.6	18.2	16.2	16.5	17.8	16.8	17.6	18.1	16.7	17.8	16.8	16.9	17.4	17.4	16.3	18.8	16.4	15.8	16.4	18	16.4	17.7	16.6	15.5	16.6	15.4	16.3	17.6	16.9
	15	17.1	16	15.4	17.1	18	16	15.8	17.3	16.3	16.8	16.9	15.5	17.1	15.8	16.1	16.7	16.2	15.9	17.9	16.2	16	16.8	17.8	16.5	17.8	17.1	16.5	16.6	16.9	16.7	18.2	17.4
	16	17.6	16.2	15.5	16.8	16.2	16.7	16.2	18.6	16.6	17.7	18.2	16.3	17.9	16.8	16.3	17.3	14.7	14.4	16.6	14.7	14.7	15.4	16.2	15	15.9	15.7	14.4	15.4	14.7	15.2	16.5	15.6
	17	18.1	16.8	15.7	17.4	18.4	16.5	16	18.2	16.7	18.2	18.3	16.8	18	16.7	16.2	16.9	16.9	16.8	18.6	17.3	16.7	17.8	18.1	17.2	18.7	17.2	16.9	17.7	17.7	17.4	19.1	18.3
	18	18	16.8	15.8	17.3	18.2	16.8	16.3	18.4	17.2	18.3	17.8	16.8	17.8	16.9	16.4	17.1	15.3	14.3	16.7	15	14.7	15.5	15.9	15	16.3	15.4	14.9	15.9	15.2	15.2	16.4	16
	19	18.1	17.1	16.8	17.6	19.7	17.2	16.9	19.2	17.7	18.4	19.2	17	18.7	17.1	17.2	17.4	18.2	16.2	18.6	17.6	17.3	18.1	17.5	17.1	18.8	17	16.7	18.1	17.2	17.3	18.3	17.9
	20	18.3	17.6	16.6	19.1	19.5	17.4	17.6	19.2	18.5	19.1	19.3	17.6	19.2	17.3	17.5	17.5	16	14.7	16.7	15.2	15.2	15.8	15.8	15.1	16.4	15.2	15.2	16	15.4	15.3	16.6	15.9
	21	19	18	16.6	17.7	19.4	17.5	17.3	19.3	17.9	18.8	19.6	17.4	18.4	17.3	17.8	17.6	18.5	17.2	19.5	17.5	17.2	17.8	17.2	16.9	18.8	16.9	16.7	18.1	16.9	16.7	18.5	17.8
	22	19.7	18	17.6	18.5	19.8	18.2	17.8	19.4	18.8	19.6	19.7	17.9	19.5	17.9	18.3	18.1	16	14.8	16.9	15	14.8	15.8	15.9	14.9	16.3	15.3	15.4	16.1	15.3	15	16.4	15.3
	23	19.6	18.5	18.1	18.3	20.1	18.4	17.5	20	18.7	19.4	19.9	18.6	19.7	18.3	18.5	18.6	18.6	17.5	19.5	18	17.3	18.1	18.1	17.3	18.8	17.3	17.2	18.7	17.8	17.3	19.1	18.6
	24	19.6	18.5	18.4	19.1	20.6	18.8	18.2	20.8	18.7	19.5	20	18.8	18.5	19.8	18.3	18.4	16.6	15.6	17.1	15.5	14.9	15.9	15.8	15.1	16.6	15.8	15.2	16.4	15.6	15.3	16.6	16
	25	19.5	18.8	18.7	19	20.7	19.1	17.6	20.1	18.9	19.4	19.9	18.5	19.6	18.2	18.3	18.4	18.5	17.6	19	17.7	17.1	18.2	17.8	17.2	18.8	17.2	17.2	18.5	17.6	17.4	19.3	18.2
	26	20.5	19.4	18.8	19.5	20.8	19	17.6	20.2	16.5	17.1	17.1	16.2	17.3	15.3	15.7	16.4	16.4	15.3	17	15.2	14.7	15.4	15.5	14.6	19.6	18	18.1	19.3	18.4	17.8	19.5	18.4
	27	21	19.5	19.1	20.1	20.6	19.1	18	20.6	19	19.3	20.1	18.6	19.7	18.3	18.5	18.5	18.6	17.4	18.8	17.8	17.2	18.5	18	17.3	19.6	17.7	17.9	19.3	18	17.6	19.4	18.2
	28	20.6	19.6	18.4	19.7	20.4	19.4	17.4	21.1	15.8	15.6	16.1	15.8	15.7	15	15.2	15.4	16.2	15.6	16.8	15.1	14.4	16	15.9	14.9	19.5	17.5	18	18.8	17.8	17.3	19.6	18.3
	29	20.3	19.5	18.9	19.8	21.1	19.5	17.7	22.3	18.9	19.3	19.7	19	19.3	18.7	18.4	18.9	19.3	19.1	20	18.3	17.7	19.7	18.5	17.7	19.8	17.3	18.2	19	18.3	18.1	20	18.8
	30	20.4	18.9	19.6	20.1	20.7	19.3	17.3	22	16.3	16.2	16.2	16.1	15.8	15.5	15.5	16.1	16.6	16	17.3	15.4	14.5	16.3	16	15.4	20	17.4	18.1	19.4	18.2	18.1	20.1	18.8
	31	20.6	19.4	19.4	20	20.5	19.4	17.9	21.4	19.7	19.7	20.4	19.9	19.1	18.4	19.1	18.4	18.3	18.5	19.1	18.2	16.7	19.5	18.3	17.5	19.6	18.1	17.4	19.1	18.1	18.2	20.2	19.1
	32	20.6	19.1	18.2	20.2	21	19.6	17.8	22	16.5	16.3	16.9	16.3	15.7	15.5	15.5	15.6	16.1	15.7	16.7	15.3	13.7	16.1	15.5	14.7	19.1	17.5	15.9	19.7	15	18.2	19.7	18.8
	33	20.5	18.6	17.4	20.3	21.3	19.6	18	22	19.9	20.1	19.7	20	20.1	19.2	19.7	19.3	19.2	18.2	20.1	18.8	16.4	18.9	18.7	17.7	19.6	18.2	14.9	19.5	18.3	18.5	20.8	19.2
	34	20.8	18.4	16.9	19.8	20.7	19.6	17.7	21.8	17.3	17.2	17	17.4	17	16	16.5	16.4	16.8	16	17.3	15.8	14	16.2	16.1	15.2	18.6	18.2	13.8	18.8	18.2	19.2	20.1	19.2
	35	21	18.3	15.8	19	19.9	19.2	17.7	15	20.3	19.3	17	20.2	19.4	20.1	20.2	19.5	18.9	19	19.4	19.6	14.2	17	19.3	18	17.8	18.2	13.5	17.5	15.9	18.7	20.5	19.4
	36	20.8	17.7	15.5	18.4	19.1	19.1	17.8	22	17.8	17.1	15.5	17.6	17.3	16.6	17.4	16.7	16.6	16	17.1	16.3	13	15.2	16.4	15.1	16.8	18.9	14.3	17.1	17.1	19.2	20.4	19.2
	37	20.4	17.6	15.3	16.9	18.6	18.9	18.2	22.3	20.1	19.1	18.8	20.2	19.9	19.7	20.1	19.3	18.9	18.6	19.7	19	14.5	16.3	19.2	17.8	15.8	19.2	15.1	16.7	17.2	18.8	20.9	18.8
	38	20.1	17.6	15.4	17.3	17.8	19.3	18	22.5	17.7	16.9	16.5	17.8	17.3	17.2	17.8	16.9	16.8	16.4	17.6	16.7	12.6	14.5	16.5	15.6	16.4	19.3	14.9	16.8	17.7	18.4	20.2	18.2
	39	20.5	17.5	15.5	16.8	18.4	18.7	18.2	22.4	20.2	19.3	18.6	20.4	19.7	19.7	20.2	19.2	18.8	18.7	19.6	19.4	14.4	16.4	19.4	17.6	15.7	19.1	15.3	16.5	17.3	18.6	20.5	18.5
	40	20.3	17.8	15.4	17.2	17.6	19.2	18.3	22.3	17.8	16.6	16.2	17.5	17.6	17.1	17.7	16.7	16.6	16.6	17.2	16.7	12.5	14.5	16.2	15.4	16.3	19.3	15.1	16.7	17.3	18.5	20.3	18.4

## Sheet: Figure 1–figure supplement 1B
	Days	EAE_AL		EAE_postIF		EAE_IF		EAE_preIF
Water intake（ml）	1	1.18	1.46	1.66	0.82	1.44286	1.82857	1.11667	1.35
	2	0.88	1.78	2.16	1.34	0.528571	0.614286	0.366667	0.416667
	3	1.68	2.1	2.72	2.28	2.65714	2.82857	2.93333	2.7
	4	4.18	4.34	4.32	4.84	3.72857	3.92857	4.46667	3.55
	5	5.22	4.54	3.82	4.4	3.77143	3.7	4.4	4.28333
	6	6.42	5.66	4.9	5.98	7.15714	6.52857	7.33333	6.9
	7	5.16	5.12	4.22	4.92	1.47143	1.47143	1.78333	1.43333
	8	4.92	4.14	3.76	4.38	6.65714	6.4	6.51667	6.36667
	9	4.48	4.16	3.64	3.76	0.542857	0.742857	1.13333	0.616667
	10	3.86	4.02	3.46	3.14	6.54286	6.02857	6.03333	5.83333
	11	3.68	4.04	3.28	3.56	1.01429	0.985714	1.2	1.15
	12	3.38	3.72	3.34	3.52	6.08571	5.9	6.15	6.21667
	13	4.88	5.24	4.26	4.82	1.3	1.12857	1.71667	1.25
	14	3.22	4.02	3.18	3.8	6.92857	6.88571	6.95	7.31667
	15	2.175	2.375	1.475	3.95	3.63333	2.85	3.88	3.64
	16	2.15	2.975	2.8	2.975	0.833333	1.725	1.04	1.02
	17	3.075	3.35	3.475	3.55	3.28333	6.175	5.9	6.68
	18	3.225	3.425	3.275	3.175	0.683333	0.65	0.7	0.68
	19	3.675	3.75	3.45	3.575	4.93333	4.75	7.36	5.04
	20	3.325	3.6	3.25	3.475	1.16667	2.225	1.02	0.76
	21	4.025	4.225	3.8	3.75	6.68333	10.1	7.5	6.58
	22	3.625	3.825	3.825	3.525	0.983333	0.875	1.22	0.96
	23	4	3.55	3.625	3.425	5.6	5.225	5.9	5.6
	24	3.675	4	3.675	3.675	1.1	1.05	1.48	1.02
	25	4.175	4.175	3.9	3.65	5.56667	5.85	6.16	5.92
	26	4.8	3.875	2.5	2.2	1.125	0.325	4.325	4.175
	27	4.825	5.325	6.25	6.275	6.2	6.45	4.575	4.825
	28	3.525	3.5	1.45	1.3	0.6	0.275	2.125	3.7
	29	4.775	5.275	6.625	7.275	6.7	6.325	3.85	4.125
	30	4.1	4.025	1.575	1.3	0.75	0.525	3.825	3.8
	31	4.7	4.95	7	7.3	6.625	6.325	4.1	4.175
	32	4.35	5.55	2.225	2.8	1.975	1.45	4.025	5.05
	33	3.1	4.8	6.425	7.45	6.35	5.5	3.6	4.475
	34	3.05	4.375	2.925	1.5	1.225	1	3.9	4.125
	35	6.2	7.3	6.5	10.625	9.325	7.6	5.85	6.775
	36	2.35	3.875	1.3	1.2	1.25	0.775	2.7	3.675
	37	3.85	4.6	6.65	7.95	7.45	6.8	4.85	4.85
	38	3.125	3.8	1.675	2.525	2.075	1.85	3.725	3.575
	39	3.425	4.15	4.55	5.975	5.3	5.75	3.425	5.1
	40	3.225	3.95	0.925	1.15	0.85	0.85	3.025	2.975

## Sheet: Figure 1–figure supplement 1C
	Days	EAE_AL		EAE_postIF		EAE_IF		EAE_preIF
Dietary Intake(g)	1	0.74	0.86	1.38	0.74	0.985714	1.18571	0.866667	0.933333
	2	0.84	1.58	2.08	1.66	1.86	1.67	1.53	1.62
	3	3.28	3.28	3.02	2.86	0	0	0	0
	4	3.66	3.66	3.28	3.64	3.77143	3.77143	4.7	4.21667
	5	3.6	3.54	3.24	3.76	0	0	0	0
	6	3.92	3.64	3.2	3.88	4.5	3.9	4.61667	3.9
	7	3.42	3.6	3.1	3.46	0	0	0	0
	8	3.4	2.74	2.62	3.04	4.45714	3.71429	4.58333	4
	9	3	2.52	2.46	2.42	0	0	0	0
	10	2.62	2.54	2.44	2.08	4.74286	4.17143	4.43333	4
	11	2.5	2.66	2.46	2.6	0	0	0	0
	12	2.6	2.76	2.84	2.84	4.75714	4.38571	4.91667	4.66667
	13	3.26	3.68	3.02	3.5	0	0	0	0
	14	2.62	3.3	2.86	3.24	5.7	5.37143	5.55	5.63333
	15	0.94	1.44	0.92	1.22	2.08571	1.17143	2.25	2.86667
	16	1.7	2.3	2.25	2.05	0	0	0	0
	17	2.625	3	3.05	2.8	4.71667	5.075	5.52	5.66
	18	3.025	3	3	2.75	0	0	0	0
	19	2.85	3.05	3.075	3.05	4.48333	4.175	4.76	4.52
	20	2.9	2.675	3.1	3	0	0	0	0
	21	3.1	3.025	3.025	3.125	5.23333	5	5.22	4.62
	22	3.25	3.45	3.4	3.35	0	0	0	0
	23	3.175	3.075	3.075	3.1	4.9	4.675	4.74	4.76
	24	2.8	3.15	3	2.8	0	0	0	0
	25	3.15	3.225	3	2.975	4.81667	5.1	4.94	4.74
	26	3.875	3.325	0	0	0	0	4.15	3.775
	27	3.65	3.675	4.975	5	5.025	5.475	3.275	3.325
	28	3.525	3.575	0	0	0	0	2.775	2.875
	29	3.9	4.325	6.525	6.6	6.475	6.25	3.225	5.9
	30	3.35	3.375	0	0	0	0	3.175	3.15
	31	3.3	3.525	6.45	6.325	5.625	5.5	2.975	2.8
	32	3.25	4.2	0	0	0	0	2.725	3.2
	33	2.5	3.6	6.15	6.55	5.475	5.275	2.625	0.775
	34	2.3	3.15	0	0	0	0	1.95	3.025
	35	2.75	3.325	5.45	7.175	5.95	4.725	2.25	3.025
	36	2.65	3.175	0	0	0	0	2.625	3.875
	37	2.35	3.25	5.125	5.9	5.3	4.65	4.65	2.875
	38	5.075	3.1	0	0	0	0	2.575	2.8
	39	3.75	3.375	4.5	5.35	5.025	6.025	3.475	2.575
	40	3.65	4.8	0	0	0	0	3.4	3.225
