# Supplementary material for: Post-onset intermittent fasting attenuates neuroinflammation and demyelination via a TRIB3–PERK–autophagy axis in an EAE model of multiple sclerosis
Source: J Neuroinflammation. 2025 Nov 27;22:301. doi: 10.1186/s12974-025-03640-y (PMC12752437; doi:10.1186/s12974-025-03640-y)
Supplement: Supplementary file 2 — Supplementary Material 2. Supplementary Material 2 includes original data supporting the main figures, including full uncropped gels and blots, as well as other raw experimental data. [file 12974_2025_3640_MOESM2_ESM.zip › Supplementary Material 2/Data for Figure 2.xlsx]

## Sheet: Fig2A-B
CNS
	EAE_AL	EAE_postIF	EAE_IF	EAE_preIF			EAE_AL	EAE_postIF	EAE_IF	EAE_preIF
CD4+	9.44	17.24	15.09	20.36		CD4+IFN-γ+	13.67	20.32	17.19	18.04
	11.35	14.34	13.12	18.36			11.34	24.35	20.13	21.34
	8.6	14.02	12.74	22.21			15.43	25.96	18.34	22.64
	EAE_AL	EAE_postIF	EAE_IF	EAE_preIF			EAE_AL	EAE_postIF	EAE_IF	EAE_preIF
CD4+IL-17A+	14.53	17.84	28.9	19.3		CD4+FoxP3+	35.66	31.03	22.05	22.27
	13.87	18.23	23.54	18.84			32.95	28.28	23.78	23.15
	16.84	19.8	26.87	21.53			33.34	29.54	24.14	21.43

## Sheet: Fig2C-D
periphery
	EAE_AL	EAE_postIF	EAE_IF	EAE_preIF			EAE_AL	EAE_postIF	EAE_IF	EAE_preIF
CD4+	40.21	35	43.15	35.65		CD4+IFN-γ+	6.13	4.48	3.45	5.88
	45.96	46.79	43.05	37.19			5.89	10.12	3.99	6.8
	39.32	35.64	37.91	37.68			3.8	9.02	10.17	9.85
	43.25	43.25	47.98	43.25			7.57	7.55	10.07	5.97
	46.52	48.75	39.2	35.45			7.26	4.97	3.72	9.46
	41.89	28.65	40.23	34.03			5.3	4.45	7.07	10.19
	45.56	31.25		40.48			6.07	3.53		4.74
	42.66			44.58			4.25			8.77
	44.74			38.65			4.99			6.2
	47.41			41.53			7.39			6.81
	50.34						7.91
	EAE_AL	EAE_postIF	EAE_IF	EAE_preIF			EAE_AL	EAE_postIF	EAE_IF	EAE_preIF
CD4+IL-17A+	1.56	0.99	1.82	1.41		CD4+FoxP3+	13.2	16.44	17.6	13.01
	2.91	2.24	1.57	1.5			12.66	10.29	14.56	12.92
	2.3	1.82	4	1.71			9.73	12.34	9.97	14.81
	2.36	1.8	2.5	1.85			9.88	10.72	10.73	13.99
	1.97	1.73	0.71	3.34			15.66	7.91	18.72	11.7
	1.96	0.05	1.81	2.4			12.03	20.58	19.29	13.4
	2.05	1.37		1			11.17	17.6	18.48	10.12
	1.66			1.97			10.65		14.32	13.45
	1.22			1.8			10.86			16.02
	1.26			1.24			15.11			12.12
	1.62						12.83
