# Supplementary material for: Post-onset intermittent fasting attenuates neuroinflammation and demyelination via a TRIB3–PERK–autophagy axis in an EAE model of multiple sclerosis
Source: J Neuroinflammation. 2025 Nov 27;22:301. doi: 10.1186/s12974-025-03640-y (PMC12752437; doi:10.1186/s12974-025-03640-y)
Supplement: Supplementary file 2 — Supplementary Material 2. Supplementary Material 2 includes original data supporting the main figures, including full uncropped gels and blots, as well as other raw experimental data. [file 12974_2025_3640_MOESM2_ESM.zip › Supplementary Material 2/Data for Figure 4 B.xlsx]

## Sheet: Data for Figure 4B
	Days	EAE_AL						EAE_postIF						PBS_postIF
Clinical Scores	0	0	0	0	0	0	0	0	0	0	0	0	0	0	0	0	0	0	0
	1	0	0	0	0	0	0	0	0	0	0	0	0	0	0	0	0	0	0
	2	0	0	0	0	0	0	0	0	0	0	0	0	0	0	0	0	0	0
	3	0	0	0	0	0	0	0	0	0	0	0	0	0	0	0	0	0	0
	4	0	0	0	0	0	0	0	0	0	0	0	0	0	0	0	0	0	0
	5	0	0	0	0	0	0	0	0	0	0	0	0	0	0	0	0	0	0
	6	0	0	0	0	0	0	0	0	0	0	0	0	0	0	0	0	0	0
	7	0	0	0	0	0	0	0	0	0	0	0	0	0	0	0	0	0	0
	8	0	0	0	0	0	0	0	0	0	0	0	0	0	0	0	0	0	0
	9	0	0	0	0	0	0	0	0	0	0	0	0	0	0	0	0	0	0
	10	0	0	0	0	0	0	0	0	0	0	0	0	0	0	0	0	0	0
	11	0.5	0.5	0	0	0.5	0.5	0	0	0	0	0	0	0	0	0	0	0	0
	12	1	1	0	0.5	1	0.5	0	0	0	0	0	0.5	0	0	0	0	0	0
	13	1.5	0.5	0	1	1.5	1	0	0	0	0.5	0.5	1	0	0	0	0	0	0
	14	2	1.5	0.5	1	3	2	0	0	0	1	0.5	1	0	0	0	0	0	0
	15	2	1.5	1	2	3	2.5	0	0	0	2	0.5	1.5	0	0	0	0	0	0
	16	2.5	2	1.5	2.5	3	2.5	0	0	0	2	1.5	2.5	0	0	0	0	0	0
	17	2.5	2	1.5	3	3	3	0	0	0	2.5	2	2.5	0	0	0	0	0	0
	18	3	2.5	2	3.5	3	3	0	0	0	3	2.5	2	0	0	0	0	0	0
	19	3	3.5	3	3.5	2	3.5	0	0	0	3	2	2	0	0	0	0	0	0
	20	3.5	3.5	3.5	3	2	3.5	0	0	0	3.5	2	2.5	0	0	0	0	0	0
	21	2.5	2.5	3	2.5	2.5	3	0	0	0	2.5	2	2	0	0	0	0	0	0
	22	2	2	2.5	2	2	3	0	0	0	2.5	2	2	0	0	0	0	0	0
	23	2	2	2.5	2	1.5	2.5	0	0	0	2	1.5	1.5	0	0	0	0	0	0
	24	2.5	1.5	1.5	1.5	1.5	2	0	0	0	2	1.5	1.5	0	0	0	0	0	0
	25	2	1.5	1.5	1.5	1.5	2	0	0	0	1.5	1	1.5	0	0	0	0	0	0
