# Supplementary material for: Post-onset intermittent fasting attenuates neuroinflammation and demyelination via a TRIB3–PERK–autophagy axis in an EAE model of multiple sclerosis
Source: J Neuroinflammation. 2025 Nov 27;22:301. doi: 10.1186/s12974-025-03640-y (PMC12752437; doi:10.1186/s12974-025-03640-y)
Supplement: Supplementary file 2 — Supplementary Material 2. Supplementary Material 2 includes original data supporting the main figures, including full uncropped gels and blots, as well as other raw experimental data. [file 12974_2025_3640_MOESM2_ESM.zip › Supplementary Material 2/Data for Figure 4–Figure Supplement 3.xlsx]

## Sheet: Figure 4–Figure Supplement 3 A
	Days	EAE_AL						EAE_postIF						PBS_postIF
Weight(g)	0	21.61	20.28	21.22	17.04	17.22	19.4	20.46	21.9	21.8	19.8	18.6	17.6	18.6	17.8	17.8	19.4	19.8	21.26
	1	21.5	20.24	21.32	17.26	17.45	19.2	20.8	21.3	21.6	19.3	17.5	17.2	18.54	18.2	18.2	19.6	18.6	20.9
	2	21.32	20.56	21.02	17.35	17.02	18.7	20.6	21.4	22.2	19.4	17.8	17.1	18.45	18.6	18.4	20.3	19.4	20.87
	3	21.7	19.87	20.86	17.4	16.87	18.2	19.64	22.2	21.4	20.3	18.2	17.2	17.8	17.8	18.2	20.4	19.2	21.5
	4	21.2	19.62	20.87	17.56	16.52	18.6	19.8	21.8	22.3	20.6	17.3	17.6	18.6	18.6	17.6	20.6	18.6	20.8
	5	21.61	20.28	21.22	17.04	17.22	19.4	20.62	22.09	22.11	21.28	18.16	17.91	19.67	18.91	18.02	20.01	19.71	20.14
	6	21	20.13	20.86	17.26	17.4	18.5	20.68	21.7	22.1	20.8	17.4	17.2	19.52	18.6	17.85	20.8	19.04	19.8
	7	21.7	20.31	21	17.87	17.67	17.65	20.24	21.97	21.72	21.35	17.22	16.98	19.92	19.34	18.32	20.53	19.8	20.35
	8	21.8	20.25	19.1	18.31	17.85	17.94	18.1	18.61	18.51	17.64	16	15.56	17.1	16.27	15.16	17.75	17.61	17.8
	9	22.22	19.87	19.3	19	18.74	18.29	21.42	22.3	22.11	21.78	17.94	17.51	20.03	19.52	19.17	21.63	20.35	20.6
	10	22.11	19.82	19.4	19.14	18.44	18.4	18.4	18.4	18.2	17.33	15.8	15.4	16.8	16.3	15.2	17.2	17.4	17.3
	11	21.33	18.75	20.4	19.23	18.42	19.14	21.67	22.3	22	22.34	18.07	18.21	20.1	19.38	18.85	21.52	19.74	20.11
	12	21.56	19.32	20.6	19.32	18.12	19.2	18.1	18.5	18.4	17.35	15.8	15.8	17.5	16.1	15.4	16.8	17.2	17.6
	13	22.1	19.12	20.4	18.86	18.66	19.69	21.83	23.44	22.27	22.1	18.85	17.8	20.05	19.39	19.02	21.64	19.82	20.64
	14	22.4	19.2	20.1	18.6	18.6	18.6	17.6	18.4	18.2	17.5	15.6	15.3	17.4	15.9	15.3	16.5	17.4	17.4
	15	21.3	19.1	19.8	18.2	17.9	18.4	21.5	22.4	21.34	21.5	18.4	18.2	20	19.4	18.9	21.2	20.2	20.5
	16	21.5	18.9	19.6	17.8	18.3	17.8	17.6	17.9	17.8	16.8	15.8	15.1	17.4	16.1	15.2	17.2	16.8	16.4
	17	21.3	18.7	19.8	17.9	18.4	17.5	20.6	21.8	21.6	20.8	18.4	17.9	20.1	19.5	18.8	21	20	19.7
	18	20.8	18.6	18.9	17.6	17.5	18.4	17.3	17.6	17.6	16.5	15.6	15.2	16.8	16.2	15.3	16.4	17.3	17.2
	19	20.6	18.3	18.6	18.3	17.4	17.6	19.8	21.4	21.8	21.6	18.5	17.8	19.8	18.9	18.4	21.2	20.3	19.5
	20	20.5	17.8	18.3	18.5	18.4	17.5	16.4	17.8	17.4	17.6	15.2	15.1	16.7	15.8	15.1	16.8	16.8	17.6
	21	20.4	17.9	17.6	18.4	18.6	17.6	20.3	21.5	21.4	20.9	18.3	18.2	20.3	19.3	18.3	20.9	19.8	19.3
	22	19.8	18.4	17.3	17.6	17.5	17.4	17.4	17.5	17.2	17.4	15.6	15.2	16.9	16.2	15.4	16.2	17.2	16.5
	23	19.6	18.6	18.9	17.3	17.8	17.3	20.7	21.3	20.8	21.2	18.4	17.9	20.1	19.4	19.2	20.8	19.8	19.3
	24	19.5	17.4	18.6	17.5	17.2	17.2	17.4	17.4	16.8	16.9	15.3	15.2	17.2	15.7	15.6	16.8	16.8	17.3
	25	18.8	17.6	18.7	17.6	17.5	17.3	19.8	21.2	21.4	20.4	17.8	17.6	19.4	19.6	18.4	20.3	20	19.8

## Sheet: Figure 4–Figure Supplement 3 B
	Days	EAE_AL	EAE_postIF	PBS_postIF
Water intake（ml）	1	3.22	3.18	3.8
	2	2.175	3.1	3.95
	3	2.15	2.8	2.975
	4	3.075	3.475	3.55
	5	3.225	3.275	3.175
	6	3.675	3.45	3.575
	7	3.325	3.25	3.475
	8	4.025	3.8	3.75
	9	3.625	3.825	3.525
	10	4	3.625	3.425
	11	3.675	3.675	3.675
	12	4.175	3.9	3.65
	13	4.8	2.5	2.2
	14	4.825	6.25	6.275
	15	3.525	1.45	1.3
	16	4.775	6.625	7.275
	17	4.1	1.575	1.3
	18	4.7	7	7.3
	19	4.35	2.225	2.8
	20	3.1	6.425	7.45
	21	3.05	2.925	1.5
	22	6.2	6.5	7.625
	23	2.35	1.3	1.2
	24	3.85	6.65	7.95
	25	3.125	1.675	2.525

## Sheet: Figure 4–Figure Supplement 3 C
	Days	EAE_AL	EAE_postIF	PBS_postIF
Dietary Intake(g)	1	2.53833	2.925	2.64833
	2	2.89167	0	0
	3	3.05167	4.5	4.12333
	4	2.455	0	0
	5	2.985	4.61	5.10667
	6	2.36333	0	0
	7	2.62667	5.07	5.77
	8	2.82333	0	0
	9	3.775	5.93333	5.86833
	10	1.74167	0	0
	11	2.44667	5.38667	5.38167
	12	3.455	0	0
	13	2.76333	5.53667	5.05333
	14	3.065	0	0
	15	2.87667	5.75167	5.73833
	16	2.55833	0	0
	17	3.10833	5.88833	5.58667
	18	2.92667	0	0
	19	2.75333	5.775	5.75333
	20	2.64167	0	0
	21	2.75333	5.91667	5.90333
	22	3.09333	0	0
	23	2.92	5.76	5.645
	24	2.75667	0	0
	25	2.94167	5.76	5.40833
