# Supplementary material for: Post-onset intermittent fasting attenuates neuroinflammation and demyelination via a TRIB3–PERK–autophagy axis in an EAE model of multiple sclerosis
Source: J Neuroinflammation. 2025 Nov 27;22:301. doi: 10.1186/s12974-025-03640-y (PMC12752437; doi:10.1186/s12974-025-03640-y)
Supplement: Supplementary file 2 — Supplementary Material 2. Supplementary Material 2 includes original data supporting the main figures, including full uncropped gels and blots, as well as other raw experimental data. [file 12974_2025_3640_MOESM2_ESM.zip › Supplementary Material 2/Data for Figure 4–Figure Supplement 4.xlsx]

## Sheet: Figure 4–figure supplement 4 B
EAE_AL	EAE_postIF	PBS_postIF
3	2	1
3	1	1
2	1	0
2	0	0
3	1	0

## Sheet: Figure 4–figure supplement 4 C
EAE_AL	EAE_postIF	PBS_postIF
3	2	1
3	1	1
2	1	0
2	1	0
3	1	0

## Sheet: Figure 4–figure supplement 4 E
EAE_AL	EAE_postIF	PBS_postIF
3	2	1
3	1	1
2	0	0
2	1	0
3	1	0

## Sheet: Figure 4–figure supplement 4 G
EAE_AL	EAE_postIF	PBS_postIF
22.32	18.21	17.23
20.45	15.23	12.23
18.45	14.59	12.42
19.63	20.56	10.58
17.84	14.63	13.21

## Sheet: Figure 4–figure supplement 4 H
EAE_AL	EAE_postIF	PBS_postIF
22.45	5.89	2.21
23.45	3.58	3.12
30.56	8.56	3.22
25.23	4.63	2.13
28.56	7.35	2.58
