# Supplementary material for: Post-onset intermittent fasting attenuates neuroinflammation and demyelination via a TRIB3–PERK–autophagy axis in an EAE model of multiple sclerosis
Source: J Neuroinflammation. 2025 Nov 27;22:301. doi: 10.1186/s12974-025-03640-y (PMC12752437; doi:10.1186/s12974-025-03640-y)
Supplement: Supplementary file 2 — Supplementary Material 2. Supplementary Material 2 includes original data supporting the main figures, including full uncropped gels and blots, as well as other raw experimental data. [file 12974_2025_3640_MOESM2_ESM.zip › Supplementary Material 2/Data for Figure 5.xlsx]

## Sheet: Fig5 C
	Days	EAE_AL								EAE_postIF								TKO_EAE_postIF
Clinical Scores	0	0	0	0	0	0	0	0	0	0	0	0	0	0	0	0		0	0	0	0	0	0	0
	1	0	0	0	0	0	0	0	0	0	0	0	0	0	0	0		0	0	0	0	0	0	0
	2	0	0	0	0	0	0	0	0	0	0	0	0	0	0	0		0	0	0	0	0	0	0
	3	0	0	0	0	0	0	0	0	0	0	0	0	0	0	0		0	0	0	0	0	0	0
	4	0	0	0	0	0	0	0	0	0	0	0	0	0	0	0		0	0	0	0	0	0	0
	5	0	0	0	0	0	0	0	0	0	0	0	0	0	0	0		0	0	0	0	0	0	0
	6	0	0	0	0	0	0	0	0	0	0	0	0	0	0	0		0	0	0	0	0	0	0
	7	0	0	0	0	0	0	0	0	0	0	0	0	0	0	0		0	0	0	0	0	0	0
	8	0	0	0	0	0	0	0	0	0	0	0	0	0	0	0		0	0	0	0	0	0	0
	9	0	0	0	0	0	0	0	0	0	0	0	0	0	0	0		0	0	0	0	0	0	0
	10	0	0	0	0	0	0	0	0	0	0	0	0	0	0	0		0	0	0	0	0	0	0
	11	0	0	0	0	0	0	0	0	0	0	0	0	0	0	0		0	0	0	0	0	0	0
	12	0	0	0	0.5	0	0	0	0	0	0	0	0	0	0	0		0	0	0	0	0	0	0
	13	0	0	0	1	0	0	0	0	0	0	0	0	0	0	0		0	0	0	0	0	0	0
	14	0.5	0	0	1.5	0.5	0.5		0.5	0	0	0	0	0	0	0		0	0.5	0	0	0	0	0
	15	1	0	0	2.5	1	1	0.5	1	0	0	0	0	0	0	0		0	0.5	0	0	0	0	0
	16	1	0	0	3	1.5	1.5	1	1.5	0	0	0	0	0	0	0		0	0.5	0	0	0	0	0.5
	17	1.5	0	0.5	3	2.5	2.5	1	3	1	0	0	0	0	0	0		0.5	1	0	0	0	0	0.5
	18	3	0.5	0.5	3	3	3	2.5	4	1	0	0	0.5	0	0.5	0		0.5	1	0	0	0	0	1
	19	3	0.5	0.5	3	4	3	3	3.5	1.5	0	0	0.5	0	0.5	0		1	3	0	0	0.5	0.5	1.5
	20	4	1	1	3.5	4	3.5	3	4	1	0	0	0.5	0	0.5	0		1	3	0	0	0.5	0.5	3
	21	3	1	1.5	3	3.5	3	3	4	2.5	0	0.5	0.5	0	0.5	0		1.5	3	0	0	0.5	0.5	3
	22	3	1.5	1.5	2.5	4	2.5	3.5	3.5	1.5	0.5	0.5	0.5	0	0.5	0		3	2.5	0	0	0.5	1	3
	23	3	1.5	1.5	2.5	3.5	3.5	3.5	3.5	4	1	0.5	0.5	0	0.5	0.5		3	2	0.5	0.5	1	1.5	4
	24	3.5	1.5	2	2	4	3.5	3	3.5	3	1	0.5	0.5	0.5	0.5	0.5		3	1.5	0.5	1	1.5	2.5	3.5
	25	3	1.5	2	2	4	3	3	3	3	1	1	0.5	0.5	0.5	0.5		3	1.5	0.5	1	2	2.5	3.5

## Sheet: Fig5 D(左)，E
	EAE_AL	EAE_postIF	TKO_EAE_postIF
Pathologlcal score	3	1	2
	3	2	2
	2	1	1

## Sheet: Fig5 D(右)，F
	EAE_AL	EAE_postIF	TKO_EAE_postIF
Pathologlcal score	3	1	2
	2	1	1
	2	1	1

## Sheet: Fig5 G，H
	EAE_AL	EAE_postIF	TKO_EAE_postIF
Pathologlcal score	3	1	1
	3	0	2
	2	1	2

## Sheet: Fig5 I，J
	EAE_AL	EAE_postIF	TKO_EAE_postIF
GFAP+fraction in SC(%)	23.908	3.685	15.51
	20.16	6.89	14.65
	16.59	10.562	12.59

## Sheet: Fig5 I，K
	EAE_AL	EAE_postIF	TKO_EAE_postIF
IBA1+fraction in SC(%)	18.59	5.2974	10.5926
	15.86	3.65985	9.55821
	17.562	4.57622	7.46545
