# Supplementary material for: Post-onset intermittent fasting attenuates neuroinflammation and demyelination via a TRIB3–PERK–autophagy axis in an EAE model of multiple sclerosis
Source: J Neuroinflammation. 2025 Nov 27;22:301. doi: 10.1186/s12974-025-03640-y (PMC12752437; doi:10.1186/s12974-025-03640-y)
Supplement: Supplementary file 2 — Supplementary Material 2. Supplementary Material 2 includes original data supporting the main figures, including full uncropped gels and blots, as well as other raw experimental data. [file 12974_2025_3640_MOESM2_ESM.zip › Supplementary Material 2/Data for Figure 5–Figure Supplement 5 .xlsx]

## Sheet: Figure 5–Figure Supplement 5A 
	EAE_AL						EAE_postIF						TRIB3KO_EAE_postIF
0	20.2	20	18.3	20	19.2	18.4	19.6	19	19.5	19.6	19.8	18.6	21.1	18.2	19.5	18.6	19.3	17.6
1	19.6	20.6	18.6	20.3	18.2	18.6	20	18.5	19.3	20	19.6	18.5	20.3	18.3	19.3	18.4	19.4	17.3
2	19.3	20.4	19.1	20.4	18.4	19.2	19.3	19.3	18.6	19.6	20	19.2	20.8	18.3	19	18.7	19.6	17.6
3	20.1	21.3	19.2	19.5	18.7	18.6	19.7	19.5	18.5	20.1	19.5	19.1	20.4	18.6	19.4	18.4	19.3	17.5
4	20.3	21	18.6	19.6	18.6	18.3	19.3	19.6	19	19.8	19.8	18.4	20.6	18.5	18.8	18.6	19.6	17.5
5	19.6	20.5	18.4	19.8	18.4	18.1	19.4	19	19.5	20.3	20	18.3	20.7	18	19.2	18.3	19.5	17.3
6	19.7	20.3	18.7	20.2	18.2	18.4	19.6	18.9	19.3	20	20.3	19	20.3	18.3	19.4	18.6	19.3	17.6
7	19	20.2	18.1	19.9	18.1	18.3	19.2	19	19.2	19.8	19.4	18.7	20.5	18	19.2	18.4	19.2	17.4
8	20	21.1	19.1	20	18.7	18.4	19.6	20	19.5	20	20	19.4	21	18.5	19.1	18.1	19.5	16
9	20.3	20.6	19.2	20.6	18.3	18.3	20.3	19.7	19.7	20.2	19.6	19.6	20.6	18.3	19.5	18.4	19.4	17.2
10	20.3	20.8	19.1	20.4	18.6	18.2	20	20.4	20	20	20	19.5	21	18.6	20	18.6	19.7	15.5
11	20.5	21	19.6	20.8	18.8	18.6	17.6	19.4	18.9	17.8	17.6	16.8	21	18.8	20	18.8	20	16.5
12	20.7	21.4	20	21.1	19.3	19.4	21	20.8	20.9	20.4	19.5	18	21.4	19.1	20.5	19.2	20.1	16.4
13	20.3	21.2	19.5	20.5	19.4	18.9	18.4	19.1	19.1	18.1	17.9	16.5	18.6	17.2	18.5	17.3	18.1	14.8
14	20.5	21.3	19.9	17.9	19.8	19.5	16.9	20.7	19.3	20.2	20.3	15.3	20.7	18.8	20.5	19	20.4	16.7
15	20.3	21	19.7	17.7	19.5	19	20.6	18	17.6	19.9	17.7	17.5	18.4	16.8	18.3	16.7	18.2	15
16	18.6	21.2	19.5	17.8	19.1	17.6	20.4	20	19.1	20	17.3	18.6	20.8	18	19.7	18.1	20	17.1
17	18.2	21.5	19	18.5	19.4	16.9	17.7	17.5	16.6	17.9	18.1	15.8	17.1	15.5	16.9	15.3	16.8	14.6
18	18.1	17.4	19.9	18.4	18.9	16.5	19.4	19.8	18.5	20	21.6	18.6	21.3	17.4	20.2	18	19.8	17.5
19	17.9	20.1	19.4	19	18.6	16	16.6	17.1	16.4	17.4	17.8	15.8	17.4	15	16.4	14.7	16.6	14.5
20	18.4	19	19.5	19.3	18.7	15.9	19.3	19.4	19.8	20.6	22	19.9	18	16.4	20.2	17.6	20.6	17.8
21	18.1	18.4	18.4	19.2	19	15.2	16.5	17	16.1	17.8	18.1	16.2	15.8	13.8	16.2	14.2	16	14.8
22	17.9	18.3	18	18.8	18.9	15.6	19.2	20	20.1	20.2	20.1	20.4	19.6	17.1	20.2	17.8	20.4	18.1
23	16.9	18.5	19	17.9	18.8	15.5	16.8	16.8	16.7	17.6	17.7	17	15.6	14	15.8	14.4	15.4	15.1
24	17	19.6	18	19.5	19.1	15.9	17.8	16.8	20.4	19	20.8	20.5	20.8	17.8	20.7	17.3	20.5	16.4
25	17.1	20.7	17.8	20.1	18.9	16.5	16.7	15.6	17.4	17.9	18.1	17.8	17	14.7	16.8	14.1	16.6	13.9

## Sheet: Figure 5–Figure Supplement 5 B
Days	EAE_AL		EAE_postIF		Trib3_EAE_postIF
1	3.65	3.53	3.54	3.42	3.34	3.54
2	3.64	3.64	3.43	3.44	3.62	3.24
3	3.57	3.67	3.12	3.45	3.43	3.34
4	3.64	3.18	3.32	3.54	3.57	3.16
5	3.48	3.34	3.42	3.37	3.36	3.24
6	3.35	3.24	3.64	3.62	3.46	3.27
7	3.62	3.54	3.27	3.36	3.24	3.28
8	3.34	3.53	3.47	3.43	3.54	3.26
9	3.52	3.51	3.36	3.47	3.64	3.34
10	3.47	3.42	3.23	3.34	3.17	3.35
11	3.32	3.44	3.05	3.42	3.24	3.41
12	3.34	3.43	3.45	3.45	3.35	3.42
13	4.66	4.73	2.18	1.92	2.03	2.97
14	4.18	4.77	5.42	5.3	5.47	5.33
15	3.68	4.25	1.56	1.44	1.9	2.33
16	4.16	3.7	5.78	5.56	5.4	5.2
17	4.12	3.6	2.03	1.74	1.68	3.03
18	3.92	3.08	6.63	6	5.55	6.3
19	3.54	2.43	1.8	1.94	1.58	1.63
20	3.86	3.45	7.8	7.34	5.53	9.15
21	3.22	3.03	2	1.46	1.18	2.3
22	2.8	2.98	6.83	6.76	6.08	8
23	2.98	2.77	1.73	1.2	1.48	2
24	3.54	3.6	6.07	6.5	6.77	6.9
25	3.7	3.65	1.83	1.58	1.15	1.6

## Sheet: Figure 5–Figure Supplement 5 C
Days	EAE_AL		EAE_postIF		Trib3KO_EAE_postIF
1	3.08	3.254	4.26	3.25	3.254	3.865
2	3.541	3.587	3.18	3.45	3.687	3.4526
3	3.68	3.268	1.475	3.24	3.584	3.14565
4	3.624	2.687	2.8	2.64	2.698	3.458
5	2.684	2.687	3.475	3.24	2.965	2.687
6	3.684	3.265	3.275	3.62	3.264	2.965
7	3.648	3.254	3.45	3.541	3.0568	3.0562
8	2.965	3.682	3.25	2.956	2.685	3.458
9	3.687	2.965	3.8	3.285	2.658	3.521
10	3.548	3.0265	3.825	3.454	3.651	2.965
11	2.684	3.0248	0	0	0	0
12	3.06	2.91667	4.25	3.54	3.54	3.45456
13	3.25	3.48	0	0	0	0
14	2.82	3.3	4.3	3.6	4.25	3.9
15	2	2.7	0	0	0	0
16	2.8	2.16667	3.46	3.76	4.75	4.56667
17	2.88	2.03333	0	0	0	0
18	2.46	1.4	4.975	4.3	4.725	4.53333
19	2.88	1.85	0	0	0	0
20	2.98	2.78333	5.65	5.1	3.625	6.05
21	3.2	3.51667	0	0	0	0
22	2.92	3.16667	5.65	5.52	4.975	6.45
23	3.12	2.96667	0	0	0	0
24	3.56	3.08333	5.55	5.92	5.95	6.4
25	3.88	3.53333	0	0	0	0
