# Supplementary material for: Post-onset intermittent fasting attenuates neuroinflammation and demyelination via a TRIB3–PERK–autophagy axis in an EAE model of multiple sclerosis
Source: J Neuroinflammation. 2025 Nov 27;22:301. doi: 10.1186/s12974-025-03640-y (PMC12752437; doi:10.1186/s12974-025-03640-y)
Supplement: Supplementary file 2 — Supplementary Material 2. Supplementary Material 2 includes original data supporting the main figures, including full uncropped gels and blots, as well as other raw experimental data. [file 12974_2025_3640_MOESM2_ESM.zip › Supplementary Material 2/Data for Figure 7.xlsx]

## Sheet: Fig7 A
	Days	EAE_AL								EAE_postTR								EAE_postCR
Clinical Scores	0	0	0	0	0	0	0	0	0	0	0	0	0	0	0	0	0	0	0	0	0	0	0	0	0
	1	0	0	0	0	0	0	0	0	0	0	0	0	0	0	0	0	0	0	0	0	0	0	0	0
	2	0	0	0	0	0	0	0	0	0	0	0	0	0	0	0	0	0	0	0	0	0	0	0	0
	3	0	0	0	0	0	0	0	0	0	0	0	0	0	0	0	0	0	0	0	0	0	0	0	0
	4	0	0	0	0	0	0	0	0	0	0	0	0	0	0	0	0	0	0	0	0	0	0	0	0
	5	0	0	0	0	0	0	0	0	0	0	0	0	0	0	0	0	0	0	0	0	0	0	0	0
	6	0	0	0	0	0	0	0	0	0	0	0	0	0	0	0	0	0	0	0	0	0	0	0	0
	7	0	0	0	0	0	0	0	0	0	0	0	0	0	0	0	0	0	0	0	0	0	0	0	0
	8	0	0	0	0	0	0	0	0	0	0	0	0	0	0	0	0	0	0	0	0	0	0	0	0
	9	0	0	0	0	0	0	0	0	0	0	0	0	0	0	0	0	0	0	0	0	0	0	0	0
	10	0	0	0	0	0	0	0	0	0	0	0	0	0	0	0	0	0	0	0	0	0	0	0	0
	11	0	0.5	0	0	0	0	0	0.5	0	0	0	0	0	0	0.5	0	0	0	0	0.5	0	0	0	0
	12	0	0.5	0.5	0	0	0	0	0.5	0	0		0.5	0	0	1	0	0	0	0	1	0.5	0	0	0
	13	1	0.5	1	0.5	0	0	0	0.5	0	0	0.5	1	0	0	1	0	0.5	1.5	1	1.5	0.5	0	0	0
	14	1	0.5	1.5	0.5	0	0	0.5	0.5	0	0	1	1.5	0	0	2.5	0	0.5	2.5	1.5	3	0.5	0	1	0.5
	15	2.5	0.5	2.5	1	0	0	1.5	0.5	0	0	2.5	1.5	0	0	2.5	0	1	2.5	1.5	3	2.5	0	1	0.5
	16	2.5	1.5	3.5	1	0.5	0.5	2.5	0.5	0	0.5	3	1.5	0	0	2.5	0.5	1	2.5	1.5	3	3	0.5	1	1
	17	2	1.5	3	1	0.5	0.5	3	0.5	0.5	0.5	3	1.5	0	1.5	1.5	0.5	1.5	2.5	1.5	2.5	4	0.5	1.5	1
	18	1.5	1.5	3.5	1.5	0.5	0.5	2	1.5	0.5	0.5	3	1.5	0.5	1.5	1.5	0.5	1.5	2.5	1.5	2	3	0.5	1.5	1.5
	19	1.5	1.5	3.5	1.5	1.5	0.5	2.5	1.5	0.5	1	3	2	0.5	1.5	1.5	0.5	2	2.5	1.5	2.5	3.5	0.5	1.5	2
	20	1.5	2	4	1.5	2.5	0.5	3.5	2.5	1	1	3	2.5	0.5	2.5	2	1	2.5	3	1.5	2.5	3	0.5	1.5	2.5
	21	1.5	2	3.5	1.5	3	0.5	2.5	3	1	1	2.5	1.5	0.5	2	1.5	1	1.5	2.5	1.5	2	2.5	1.5	1.5	2
	22	1.5	1.5	3	1.5	3.5	0.5	1.5	2.5	1	1	1.5	1	0.5	1.5	1.5	1.5	1.5	1.5	1.5	1.5	2	1.5	1	1.5
	23	1.5	1.5	2	1	4	1	1.5	2	1.5	1	1.5	1.5	0.5	1.5	1.5	1.5	1.5	1.5	1.5	1.5	2	1.5	1	1.5
	24	1.5	1.5	2.5	1	4	1	1.5	2	2.5	1	1.5	2	1	1.5	2	2	1.5	1.5	1.5	1.5	2	1.5	1	1.5
	25	1.5	1.5	1.5	1	4	1	1.5	2	3	1	1.5	2.5	1.5	2.5	3	2.5	1.5	1.5	1.5	1.5	1.5	1.5	1	1.5

## Sheet: Fig7 B(左)，C
	EAE_AL	EAE_postTR	EAE_postCR
Pathologlcal score	3	3	3
	2	2	2
	2	3	3

## Sheet: Fig7 B(右)，D
	EAE_AL	EAE_postTR	EAE_postCR
Pathologlcal score	3	3	3
	3	3	2
	2	3	3

## Sheet: Fig7 E，F
	EAE_AL	EAE_postTR	EAE_postCR
Pathologlcal score	3	2	3
	2	3	2
	2	2	2

## Sheet: Fig7 G，H
	EAE_AL	EAE_postTR	EAE_postCR
GFAP+fraction in SC(%)	18.6546	17.562	16.2859
	16.5298	16.5846	15.2685
	15.2659	15.6581	18.6526

## Sheet: Fig7 G，I
	EAE_AL	EAE_postTR	EAE_postCR
IBA1+fraction in SC(%)	15.2654	16.2567	18.6547
	14.259	18.2656	17.2685
	19.5623	16.265	16.5681

## Sheet: Fig7 J，K
CD4+	EAE_AL	EAE_postTR	EAE_postCR
	35.84	33.39	41.51
	34.25	37.85	39.1
	37.27	38.66	36.56
	29.32	32.53	35.12
	32.9	38.64	33.09
	37.59	41.28	36.3
	31.23	37.64	39.77
	32.25	38.6	41.17
	30.52	40.53	39.92
	35.12	36.23

## Sheet: Fig7 M，K
CD4+IL-17A+	EAE_AL	EAE_postTR	EAE_postCR
	1.79	2.96	1.27
	2.36	1.97	1.41
	1.63	1.14	1.57
	2.52	2.41	0.74
	2.34	1.18	1.7
	1.13	3.43	1.38
	1.79	1.72	2.27
	0.99	2.19	0.97
	1.89	1.47	1.38
	1.22	1.86

## Sheet: Fig7 N，K
CD4+IFN-γ+	EAE_AL	EAE_postTR	EAE_postCR
	9.72	5.94	9.33
	10.58	9.77	13.93
	6.43	11.72	7.52
	19.58	5.03	9.1
	18.31	3.44	12.8
	7.9	4.67	3.88
	11.44	5.25	8.4
	10.99	9.26	10.52
	9.88	8.43	6.02
	8.84	7.35

## Sheet: Fig7 L，O
CD4+FoxP3+	EAE_AL	EAE_postTR	EAE_postCR
	6.55	9.34	8.92
	7.79	9.46	9.98
	5.36	4.5	7.41
	6.38	7.95	8.42
	5.5	5.09	8.95
	4.59	4.04	7.35
	5.57	4.49	7.4
	5.12	5.2	6.52
	9.49		10.75
	5.1
