# Supplementary material for: Post-onset intermittent fasting attenuates neuroinflammation and demyelination via a TRIB3–PERK–autophagy axis in an EAE model of multiple sclerosis
Source: J Neuroinflammation. 2025 Nov 27;22:301. doi: 10.1186/s12974-025-03640-y (PMC12752437; doi:10.1186/s12974-025-03640-y)
Supplement: Supplementary file 2 — Supplementary Material 2. Supplementary Material 2 includes original data supporting the main figures, including full uncropped gels and blots, as well as other raw experimental data. [file 12974_2025_3640_MOESM2_ESM.zip › Supplementary Material 2/Data for Figure 7–Figure Supplement 7 .xlsx]

## Sheet: Figure 7–Figure Supplement 7 A
	Days	EAE_AL										EAE_postTR										EAE_postCR
Weight(g)	0	21.1	20.1	19.2	19.1	17.6	20.3	19.4	18.7	18.3	18.3	20.3	19.4	18.3	19.6	18.6	20.1	18.6	19.6	18.6	18.1	20	20.1	18.5	19.7	19.2	19.5	19.6	19.3	19.2	18.6
	1	20.6	19.3	19.1	18.9	17.5	20.1	19.3	18.6	18.6	18.5	19.6	19.2	18.2	19.4	19.2	20.3	18.5	20.3	18.6	17.6	20.3	19.6	19.6	19.2	19.4	19.8	20.3	20.4	18.6	18.5
	2	20.5	19.4	18.9	18.7	16.8	19.8	19.5	19.5	19.2	18.6	19.6	19.3	18.7	18.3	19.3	19.6	19.7	20.1	18.7	17.5	20.5	19.5	18.9	19.5	19.6	19.6	20.4	19.8	18.4	19.1
	3	21.3	20.1	18.6	18.9	16.8	19.6	20.1	19.3	19.4	19.2	20.5	19.4	19.3	18.4	19.8	19.3	18.6	19.6	19.5	18.3	20.7	18.9	18.7	18.9	20.1	19.3	19.6	19.6	17.9	19.2
	4	21.5	19.8	19.1	19.2	17.2	19.4	20.3	18.4	18.9	19.3	20.3	19.2	19.2	20.3	20.1	19.5	18.7	19.4	19.3	17.2	19.8	18.6	19.6	18.6	20.3	18.9	19.4	19.7	18.2	19.5
	5	20.8	19.6	19.2	19.3	17.3	19.6	19.3	18.3	18.6	19.5	21.1	19.4	19.1	19.4	19	20.3	20.3	20.3	19.4	16.9	19.6	19.6	19.5	19.2	19.8	19.5	19.6	18.6	19.3	18.4
	6	20.3	20.1	18.9	19.4	16.9	20.3	19.5	19.6	19.1	18.6	20.7	18.5	18.6	19.2	19.3	20.6	20.1	20.1	18.9	17.3	20.2	19.5	19.4	19.4	19.4	19.6	20.3	18.4	18.5	18.6
	7	21.1	20.3	19.3	18.9	16.4	20.1	19.6	19.2	19.3	19.5	20.6	18.3	18.9	18.6	18.6	20.4	19.6	19.8	18.6	17.6	20.8	20.1	18.9	19.8	19.3	20.1	20.1	19.4	19.3	18.3
	8	20.5	20.4	19.4	18.7	16.8	20.7	20.3	19.6	19.5	18.6	20.1	18.7	18.4	18.4	18.6	20.4	19.3	19.3	19.2	18.2	21.1	19.8	18.6	20.1	18.6	19.6	19.8	19.5	18.5	17.9
	9	20.1	19.1	19.7	19.1	17.5	19.7	19.4	18.6	18.9	18.5	19.4	19.2	19.6	19.2	19.2	20.5	20.4	19.1	19.4	17.1	20.8	20.2	19.5	20.5	18.3	19.8	19.6	18.3	19.3	17.6
	10	19.8	19.4	19.2	18.9	16.4	19.6	19.8	18.3	18.6	19.1	19.8	19.6	19.4	20.3	19.6	19.6	20.3	19.6	18.3	16.4	19.5	19.6	20.3	19.8	19.4	20.4	18.9	19.6	19.4	18.5
	11	20.1	19.4	18.9	19.2	16.3	19.3	19.6	18.6	18.4	18.6	19.6	19.4	19.6	20.1	18.7	19.8	19.6	18.9	18.4	16.8	20.5	19.7	19.4	19.6	18.4	20.3	18.6	18.4	19.5	18.2
	12	20.8	20.1	19.4	19.3	17.2	20.1	19.8	19.2	18.2	18.4	20.1	18.7	18.6	19.6	18.4	20.5	19.7	19.3	18.6	16.9	20.8	19.5	19.4	19.4	18.5	19.6	19.4	19.6	19.2	17.8
	13	21	20	19.5	19.1	16.3	20.3	19.6	18.7	18.3	18.2	20.9	19.6	18.5	19.3	18.7	20.5	18.9	19.5	18.8	17.1	21.1	20	19.7	19.4	19	20.3	19.5	20	19.1	17.4
	14	21.6	20.1	18.8	19.1	17.4	19.9	19.7	18.8	19.2	18.9	21.4	19.8	19.2	18.9	19.2	20.6	19.7	20	19.6	16.5	21.5	20.2	19.8	19.4	19.2	20.1	18.6	20.1	19.1	17.4
	15	21.5	20.4	19.3	18.4	17.4	20.1	19.7	19.1	19.1	18.5	19.6	19.7	18.6	18.6	18.4	19.5	18.3	19.7	18.5	16.2	20.9	20	19.1	17.6	18.9	19.2	18.1	19.9	18.6	17.9
	16	21.5	20	19.6	17.3	17.7	20.1	19.7	19.1	18.6	18.6	19.2	19.4	18.3	17.6	18.5	18.4	17.3	20.1	18.6	15.4	21.3	19.1	18.1	16.4	18.9	18.7	17.8	19.7	19.2	17.5
	17	21.1	19.5	19.6	16.3	17.2	19.7	19.9	19	17.6	18.6	19.9	18.9	18.3	17	18.6	18.7	16.7	20.1	17.4	14.7	20.8	18.7	17.4	17	18.7	18.9	18	19.5	18	17.4
	18	20.3	18.6	19.4	16.2	17.6	19.7	20.1	18.7	16.6	18.9	19.9	17.8	19	16.5	18.9	19.5	16.6	20	17.1	15	20.8	18.6	16.7	16.6	17.1	18.5	18	18.6	17.9	16.9
	19	20.3	18.1	19.2	15.6	17.3	18.8	20.5	18.2	15.7	18.5	19.9	16.6	18.8	16.8	18.2	19.6	16.5	20.2	17.4	15.1	20.3	17.9	16.7	16.7	16.3	18.6	17.6	18	17.6	16.5
	20	21.6	17.7	19.3	15.7	17.5	20	20.8	17.8	15.4	18.6	20	16.8	19	16.9	17.4	19.2	16.9	19.6	17.4	15.3	20	17.6	16.3	16.5	15.3	18.3	17.4	17.2	17.7	15.9
	21	22.2	18.3	18.7	16	17.8	20.3	21.6	17.8	15.4	17.4	20.2	16.9	18.5	17.9	17.2	19.4	17.2	19.3	19.6	15.5	20.3	17.8	16.7	16.6	15.1	17.9	17.3	17.1	17.2	15.8
	22	21.5	18.1	18.5	16.2	16.4	17.2	20.3	18.7	17	15.8	20.6	16.9	17.9	18.2	18.6	21.3	16.2	19.3	18.6	16.2	19.6	18	17.9	17.4	15.7	18.7	17.8	16.9	17.2	16.1
	23	22	18.4	18.5	16.3	16.6	16.3	20.2	18.7	16.4	16.1	20.3	16.9	17.1	18.1	19.1	21.1	16.6	19.1	18.2	15.9	19.7	17.8	18.2	17.1	16.1	18.3	18	17	17.2	16.4
	24	21.1	19.2	19.1	16.9	17.4	16.5	19.8	18.7	16.3	16.3	20.3	17.3	17.3	17.4	18.6	20.5	16.2	19.2	17.6	15.6	19.3	17.8	17.4	16.8	16.1	18.4	17.1	17.1	17.6	16.7
	25	21.3	18.6	18.9	16.8	17.3	16.4	20.1	18.6	16.1	16.4	20.5	17.8	17.6	17.2	18.3	19.9	15.4	19.8	17.8	15	19.5	17.6	17.6	17.1	16.2	18.2	17.4	17.2	17.3	16.4

## Sheet: Figure 7–Figure Supplement 7 B
	Days	EAE_AL		EAE_postTR		EAE_postCR
Water intake（ml）	1	3.51	3.49	3.57	3.64	3.61	3.65
	2	3.52	3.57	3.64	3.61	3.59	3.64
	3	3.55	3.65	3.57	3.47	3.71	3.7
	4	3.61	3.57	3.71	3.55	3.64	3.66
	5	3.55	3.49	3.48	3.54	3.67	3.54
	6	3.48	3.61	3.59	3.65	3.55	3.48
	7	3.54	3.74	3.61	3.71	3.67	3.51
	8	3.84	3.85	3.5	3.67	3.54	3.27
	9	3.71	3.47	3.64	3.55	3.42	3.37
	10	3.96	3.83	3.84	3.47	3.54	3.54
	11	4.16	4.4	3.82	3.12	3.68	3.34
	12	4.32	4.44	4.22	2.82	3.36	3.46
	13	4.44	3.74	3.98	2.74	3.08	3.32
	14	2.56	3.76	3.88	2.82	2.36	3.06
	15	2.74	3.84	4	3.26	2.78	3.2
	16	3	3.7	4.02	3.44	2.88	3
	17	3.56	3.78	4.62	3.58	3.06	3.36
	18	3.64	3.7	4.56	3.62	3.16	3.26
	19	3.52	3.68	4.26	3.56	3.14	3.24
	20	3.56	3.52	4.48	3.78	3.36	3.42
	21	3.46	3.08	4.16	3.94	3.68	3.52
	22	3.92	3.26	4.36	3.2	3.36	3.34
	23	4.18	3.36	3.36	3.16	3.48	3.38
	24	3.94	3.42	3.58	3.34	3.54	3.24
	25	3.88	3.54	3.39	3.24	3.37	3.27

## Sheet: Figure 7–Figure Supplement 7 C
	Days	EAE_AL		EAE_postTR		EAE_postCR
Dietary Intake(g)	1	2.63	2.54	2.61	2.57	2.31	2.47
	2	2.41	2.47	2.58	2.55	2.52	2.58
	3	2.75	2.64	2.36	2.69	2.57	2.59
	4	2.57	2.69	2.44	2.48	2.63	2.64
	5	2.66	2.57	2.57	2.59	2.54	2.51
	6	2.64	2.59	2.61	2.63	2.49	2.48
	7	2.57	2.52	2.54	2.56	2.53	2.57
	8	2.63	2.67	2.65	2.67	2.61	2.75
	9	2.71	2.88	2.74	2.86	2.74	2.84
	10	2.97	3.04	2.94	2.95	2.96	3.07
	11	2.98	3.12	2.4	2.48	2.1	2.12
	12	2.86	2.88	2.34	2.3	2.1	2.16
	13	2.94	3.26	2.532	1.828	2.02	2.08
	14	2.16	2.68	2.4	2.04	1.92	1.84
	15	2.84	3.38	2.3	2.16	1.82	1.88
	16	3.04	3.28	2.38	2.42	1.82	1.84
	17	3.56	3.04	2.44	2.46	1.94	1.84
	18	3.36	3.38	2.44	2.48	1.74	1.82
	19	3.46	3.44	2.372	2.392	1.9	1.94
	20	3.28	3.06	2.468	2.538	1.88	1.96
	21	3.14	2.9	2.392	2.534	1.92	2.02
	22	2.66	2.44	2.42	2.44	2.08	2.1
	23	2.88	2.232	2.248	2.268	2.1	1.96
	24	2.76	2.216	2.25	2.306	2.02	1.9
	25	2.68	2.18	2.276	2.328	2.12	1.94
